# Supplementary material for: Sulfane Sulfur Is an Intrinsic Signal for the Organic Peroxide Sensor OhrR of Pseudomonas aeruginosa
Source: Antioxidants (Basel). 2022 Aug 26;11(9):1667. doi: 10.3390/antiox11091667 (PMC9495516; doi:10.3390/antiox11091667)
Supplement: Supplementary file 1 [file antioxidants-11-01667-s001.zip]

Archive with 1 entries (1 files):
- antioxidants-1852857-supplementary.pdf
